# Supplementary material for: Remediation Agents Drive Bacterial Community in a Cd-Contaminated Soil
Source: Toxics. 2023 Jan 4;11(1):53. doi: 10.3390/toxics11010053 (PMC9861843; doi:10.3390/toxics11010053)
Supplement: Supplementary file 1 [file toxics-11-00053-s001.zip]

Archive with 1 entries (1 files):
- toxics-2151606-supplementary.pdf
